# Supplementary material for: PFKFB3 Inhibition Sensitizes DNA Crosslinking Chemotherapies by Suppressing Fanconi Anemia Repair
Source: Cancers (Basel). 2021 Jul 18;13(14):3604. doi: 10.3390/cancers13143604 (PMC8306909; doi:10.3390/cancers13143604)
Supplement: Supplementary file 1 [file cancers-13-03604-s001.zip]

Archive with 1 entries (1 files):
- cancers-1283034-SI.pdf
